# Supplementary material for: Chromosome‐Scale Haplotype Genome Assemblies for the Australian Mango ‘Kensington Pride’ and a Wild Relative, Mangifera laurina, Provide Insights Into Anthracnose‐Resistance and Volatile Compound Biosynthesis Genes
Source: Plant Biotechnol J. 2026 Jan 24;24(5):3172–88. doi: 10.1111/pbi.70556 (PMC13110181; doi:10.1111/pbi.70556)
Supplement: Supplementary file 2 — Table S1: Summary of sequence data generated by two PaBio SMRT cells. Table S2: Details of the repetitive sequences present at the ends of contigs that required joining to obtain complete pseudomolecules. Table S3: Details of contigs in the Kensington Pride collapsed genome and haplotypes. Table S4: Details of contigs in the M. laurina collapsed genome and haplotypes. Table S5: Repetitive elements in the collapsed genome and two haplotypes of Kensington Pride. Table S6: Repetitive elements in the collapsed genome and two haplotypes of M. laurina . Table S7: Structural variations among Kensington Pride, M. laurina and published Irwin genomes. Table S8: Structural variations between haplotypes of Kensington Pride and M. laurina genomes. Table S9: Biosynthesis pathways associated with unique genes in three mango genomes. Table S10: Details of β‐1,3‐glucanase 2 gene copies in Kensington Pride, Irwin and M. laurina genomes. Table S11: Anthocyanin biosynthesis genes in Irwin. Table S12: Anthocyanin biosynthesis genes in Kensington Pride. Table S13: Anthocyanin biosynthesis genes in M. laurina . Table S14: Genes related to carotenoid biosynthesis in Irwin. Table S15: Genes related to carotenoid biosynthesis in Kensington Pride. Table S16: Genes related to carotenoid biosynthesis in M. laurina . Table S17: Genes related to monoterpenoid biosynthesis in Irwin. Table S18: Genes related to monoterpenoid biosynthesis in Kensington Pride. Table S19: Genes related to monoterpenoid biosynthesis in M. laurina . Table S20: Genes related to diterpenoid biosynthesis in Irwin. Table S21: Genes related to diterpenoid biosynthesis in Kensington Pride. Table S22: Genes related to diterpenoid biosynthesis in M. laurina . Table S23: Genes related to triterpenoid and sesquiterpenoid biosynthesis in Irwin. Table S24: Genes related to triterpenoid and sesquiterpenoid biosynthesis in Kensington Pride. Table S25: Genes related to triterpenoid and sesquiterpenoid biosynthesis in M. laurina . Tabl [file PBI-24-3172-s002.xlsx]

## Sheet: Table S1
Table S1 Summary of sequence data generated by two PaBio SMRT cells.
Parameter	M. indica cv. Kensington Pride		M. laurina
	SMRT cell 1	SMRT cell 2	SMRT cell 1	SMRT cell 2
HiFi reads	2538016	2432769	2147391	2155630
HiFi Yield (bp)	40576543225	38885004703	37798634471	38271460326
HiFi Read Length (mean, bp)	15987	15983	17602	17754
HiFi Read Quality (median)	Q34	Q34	Q33	Q33
Coverage (per SMRT cell)	110.56	105.95	99.73	100.98
Total yield (bp)	79461547928		76070094797
Total Coverage (X)	216.52		200.71
		2200-216x

## Sheet: Table S2
Table S2 Details of the repetitive sequences present at the ends of contigs which required joining to obtain complete pesudomolecules.
Species	chromosome number	Number of contigs	Contig names	Sequence present at the ends to be joined (NCBI Blast results)	Remarks
M. indica cv. Kensington Pride	6	2	ptg000016l-RC	Mangifera indica protein PHLOEM PROTEIN 2-LIKE A1-like	No repetitive sequence at the end
			ptg000014l-RC	Mangifera indica protein ROOT HAIR DEFECTIVE 3 homolog 2-like	No repetitive sequence at the beginning
	7	3	ptg000058l-RC	Mangifera indica 5S ribosomal RNA	Repetitive sequence at the end. Repeated in this contig, ptg000170l and ptg000015-RC
			ptg000170l	1. Beginning: Mangifera indica uncharacterized LOC123224380 , transcript variant X4 2. End:Mangifera indica 5S ribosomal RNA	1. First 200bp is a repetitive sequence, repeated 10times within the contig until 21000bp. 2. Repetitive sequence, repeated both in end of ptg000170l and beginning of ptg000015-RC
			ptg000015l-RC	Mangifera indica 5S ribosomal RNA	Repetitive sequence at the beginning, repeated both in ptg000170l and ptg000058-RC
	8	2	ptg000017-RC	Mangifera indica 28S ribosomal RNA	Repetitive sequence at the end. Repeated in this contig and ptg000252l -RC
			ptg000252l-RC	Mangifera indica 28S ribosomal RNA	Repetitive sequence at the beginning.
	11	2	ptg000011l	Mangifera indica 28S ribosomal RNA	Repetitive sequence.
			ptg000076l-RC	Mangifera indica 28S ribosomal RNA	Repetitive sequence.
M. laurina	7	2	ptg000006l	Mangifera indica peroxisomal acyl-coenzyme A oxidase 1-like (LOC123204150), transcript variant X5, mRNA	No repetitive sequence at the end. Contig length is 6,921,429bp. But 5S ribosomal repeats are present from 6,180,640- 6,335,440bp. Repeatetive sequence is for Mangifera indica 5S ribosomal RNA
			ptg000012l-RC	Mangifera indica 5S ribosomal RNA	Repetitive sequence at the beginning. This sequence is also repeated in ptg000006l
	8	2	ptg000019l	Mangifera indica 28S ribosomal RNA	Repetitive sequence at the end.
			ptg000043l-RC	Mangifera indica 28S ribosomal RNA	Repetitive sequence at the beginning.
	11	2	ptg000020l	Spondias tuberosa external transcribed spacer, partial sequence; and 18S ribosomal RNA gene, internal transcribed spacer 1, 5.8S ribosomal RNA gene, internal transcribed spacer 2, and 26S ribosomal RNA gene, complete sequence GenBank: KX522674.1	Repetitive sequence at the end.
			ptg000044l-RC	Spondias tuberosa external transcribed spacer, partial sequence; and 18S ribosomal RNA gene, internal transcribed spacer 1, 5.8S ribosomal RNA gene, internal transcribed spacer 2, and 26S ribosomal RNA gene, complete sequence GenBank: KX522674.1	Repetitive sequence at the beginning.
	19	2	ptg000063l-RC	Mangifera indica cultivar Gadung internal transcribed spacer 1, partial sequence; 5.8S ribosomal RNA gene and internal transcribed spacer 2, complete sequence; and large subunit ribosomal RNA gene, partial sequence	Repetitive sequence at the end.
			ptg000036l-RC	Mangifera indica 28S ribosomal RNA	Repetitive sequence at the beginning.

## Sheet: Table S3
Table S3: Details of contigs in the Kensington Pride collapsed genome and haplotypes
Chromosome number	Collapsed genome						Haplotype 1							Haplotype 2
	Number of contigs per chromosome	Contig name	Contig length (bp)	Total length (bp)	Telomere start length (bp)	Telomere end length (bp)	Number of contigs per chromosome	Contig name	Contig length (bp)	Total length (bp)	Presence of Telomere repeats at both ends	Telomere start length (bp)	Telomere end length (bp)	Number of contigs per chromosome	Contig name	Contig length (bp)	Total length (bp)	Presence of Telomere repeats at both ends	Telomere start length (bp)	Telomere end length (bp)
1	1	ptg00009l	29813136	29813136	13276	16068	1	h1tg000008l	29822812	29822812	Yes	13394	25597	2	h2tg000005l	28117810	28658254	Yes	15276	25578
															h2tg000121l	540344
2	1	ptg000018l	26394511	26394511	18604	20840	1	h1tg000019l	23261885	23261885	Yes	11510	22854	1	h2tg000016l	26397538	26397538	Yes	21547	20748
3	1	ptg000007l	22783027	22783027	18860	10048	1	h1tg000007l	22774717	22774717	Yes	11945	9779	1	h2tg000013l	21996199	21996199	Yes	30093	14263
4	1	ptg000022l	22127828	22127828	17088	14749	1	h1tg000018l	22127828	22127828	Yes	17088	14749	1	h2tg000019l	20641596	20641596	Yes	14053	21416
5	1	ptg000001l	20417647	20417647	13440	14368	1	h1tg000001l	20444748	20444748	Yes	34064	20711	1	h2tg000010l	19970106	19970106	Yes	3626	17229
6	2	ptg000016l	17233933	19581397	13860	10418	3	h1tg000014l	16930164	19307609	Yes	13857	17711	4	h2tg000032l	3833574	19040599	Yes	8517	12718
								h1tg001012l	23938						h2tg000026l	3810848
		ptg000014l	2347364					h1tg000012l	2353307						h2tg000025l	9122437
															h2tg000064l	2273440
7	3	ptg000015l	15049771	22050130	14000	24631	3	h1tg000047l	6339314	22242372	Yes	16675	24706	3	h2tg000033l	5908122	21517657	Yes	14172	11896
		ptg000170l	852648					h1tg000172l	852648						h2tg000089l	852648
		ptg000058l	6147511					h1tg000013l	15050210						h2tg000014l	14756687
8	2	ptg000017l	18077757	18889738	9920	9059	2	h1tg000016l	18104323	18192271	Yes	9540	15197	3	h2tg000002l	11385983	18430781	Yes	4420	6000
		ptg000252l	811881					h1tg000654l	87848						h2tg000015l	6091925
															h2tg000047l	952673
9	1	ptg000005l	18439957	18439957	14220	15758	1	h1tg000005l	18455201	18455201	Yes	29542	15837	1	h2tg000034l	17711077	17711077	Yes	17701	8613
10	1	ptg000004l	18463491	18463491	8457	10244	1	h1tg000004l	18463491	18463491	Yes	8457	10244	2	h2tg000030l	12854827	17775991	Yes	7978	11472
															h2tg000008l	4921064
11	2	ptg000011l	17690561	18828717	16800	40658	2	h1tg000009l	17640171	17700391	Yes	11541	15893	2	h2tg000003l	7033726	17439636	Yes	13119	32654
		ptg000076l	1138056					h1tg002464l	60120						h2tg000041l	10405810
12	1	ptg000008l	15937239	15937239	12260	14521	1	h1tg000028l	13698364	13698364	No, only at the end	0	15257	1	h2tg000009l	15980876	15980876	Yes	12319	13720
13	1	ptg000025l	15837910	15837910	12920	14121	3	h1tg000006l	3777417	14207043	Yes	17262	8230	1	h2tg000021l	15836786	15836786	Yes	12874	13147
								h1tg000022l	1038201
								h1tg000035l	9391225
14	1	ptg000026l	15377126	15377126	18300	15881	1	h1tg000023l	15402938	15402938	Yes	44920	16302	1	h2tg000001l	14787766	14787766	Yes	14370	5184
15	1	ptg000027l	15781428	15781428	15760	17721	1	h1tg000003l	15540139	15540139	Yes	9461	17505	1	h2tg000023l	15781428	15781428	Yes	9461	17505
16	1	ptg000012l	13781058	13781058	12200	13799	1	h1tg000010l	14710517	14710517	Yes	12381	11127	1	h2tg000007l	13244941	13244941	Yes	17050	13288
17	1	ptg000010l	13670572	13670572	14220	17381	1	h1tg000025l	13758260	13758260	Yes	13381	3422	1	h2tg000011l	13668805	13668805	Yes	12871	17527
18	1	ptg000003l	13667038	13667038	17340	12459	1	h1tg000024l	13176567	13176567	Yes	17001	13169	1	h2tg000004l	13746854	13746854	Yes	7577	12759
19	2	ptg000006l	13444651	13444651	18860	14252	8	h1tg000073l	593256	14886233	Yes	20114	15664	1	h2tg000006l	13280173	13280173	Yes	20114	11254
								h1tg000220l	160021
								h1tg000061l	180438
								h1tg000090l	60332
								h1tg000897l	26635
								h1tg000046l	1029209
								h1tg000064l	10222618
								h1tg000049l	2613024
20	1	ptg000032l	12531267	12531267	14020	11301	1	h1tg000030l	12531267	12531267	Yes	14020	11301	1	h2tg000022l	12148624	12148624	Yes	11872	11369

## Sheet: Table S4
Table S4: Details of contigs in the M. laurrina collapsed genome and haplotypes
Chromosome number	M. laurina- Collapsed						Haplotype 1						Haplotype 2
	Number of contigs per chromosome	Contig name	Contig length (bp)	Total length (bp)	Telomere start length (bp)	Telomere end length (bp)	Number of contigs per chromosome	Contig name	Contig length (bp)	Total length (bp)	Telomere start length (bp)	Telomere end length (bp)	Number of contigs per chromosome	Contig name	Contig length (bp)	Total length (bp)	Telomere start length (bp)	Telomere end length (bp)
1	1	ptg000005l	30012793	30012793	18760	21434	1	h1tg000004l	29026147	29026147	21822	19396	1	h2tg000004l	29993945	29993945	7920	16774
2	1	ptg000004l	26732118	26732118	15140	19801	1	h1tg000003l	26748637	26748637	31785	19609	1	h2tg000002l	28120738	28120738	12084	21632
3	1	ptg000016l	23683236	23683236	19360	10761	1	h1tg000015l	23676815	23676815	19382	10818	2	h2tg000021l	8310593	22310403	10032	10974
														h2tg000016l	13999710
4	1	ptg000017l	21311736	21311736	16020	41221	1	h1tg000007l	21237899	21237899	16871	17290	1	h2tg000018l	21303009	21303009	16064	32642
5	1	ptg000025l	20249438	20249438	16680	16861	1	h1tg000021l	20249438	20249438	9949	12317	1	h2tg000019l	20085635	20085635	21099	15454
6	1	ptg000002l	21576632	21576632	13040	40101	1	h1tg000002l	20854630	20854630	10143	12316	1	h2tg000035l	22596644	22596644	13122	41178
7	2	ptg000006l	6921429	22860489	42640	20501	3	h1tg000022l	5026594	21343178	16665	21123	3	h2tg000007l	6933574	22938126	54859	2709
		ptg000012l	15938960					h1tg000041l	2453648					h2tg000029l	16004452
								h1tg000010l	13862736
8	2	ptg000019l	18844369	21605205	21840	14361	2	h1tg000027l	18323087	18928310	14981	20033	3	h2tg000020l	17888499	20899510	21912	16014
		ptg000043l	2760736					h1tg000063l	605123					h2tg000196l	473622
														h2tg000037l	2537189
9	1	ptg000007l	18546353	18546353	14280	36361	1	h1tg000006l	18579826	18579826	14700	71776	1	h2tg000006l	19179494	19179494	7371	26096
10	1	ptg000009l	20191090	20191090	13160	11761	2	h1tg000046l	12832298	19204960	8726	15439	2	h2tg000008l	20192863	20192863	16408	21269
								h1tg000029l	6372562
11	2	ptg000020l	16181042	16656333	20740	15401	2	h1tg000016l	15925346	16404409	20658	20952	2	h2tg000005l	17741364	17936011	39149	18790
		ptg000044l	475191					h1tg000038l	478963					h2tg000194l	194547
12	1	ptg000049l	16503620	16503620	16360	25161	1	h1tg000045l	16497627	16497627	10331	25624	1	h2tg000025l	16459963	16459963	12496	19331
13	1	ptg000035l	15027599	15027599	12600	21001	1	h1tg000031l	15028472	15028472	12096	22851	1	h2tg000001l	15741712	15741712	17110	5301
14	1	ptg000024l	15272559	15272559	11840	16381	1	h1tg000020l	14397239	14397239	12364	13744	2	h2tg000011l	10491504	15502652	36799	16499
														h2tg000041l	5011048
15	1	ptg000010l	16422075	16422075	19960	18141	1	h1tg000009l	15692818	15692818	25883	18175	1	h2tg000017l	16419981	16419981	12499	24594
16	1	ptg000011l	16027804	16027804	14700	22241	1	h1tg000005l	13815309	13815309	13226	16239	1	h2tg000009l	16027804	16027804	14716	22737
17	1	ptg000029l	14359680	14359680	18560	19521	1	h1tg000025l	14357290	14357290	18989	17170	1	h2tg000014l	13943822	13943822	25591	13916
18		ptg000008l	14092696	14092696	18200	19821	1	h1tg000008l	14142172	14142172	46358	41393	1	h2tg000012l	13552887	13552887	16213	16340
19	2	ptg000036l	14293643	15209514	18220	15381	3	h1tg000014l	12431634	14126707	15984	14757	3	h2tg000031l	11991145	14126319	20356	15410
		ptg000063l	915771					h1tg000034l	1655918					h2tg000047l	917996
								h1tg000406l	38955					h2tg000140l	1216978
20	1	ptg000003l	12842183	12842183	25600	15041	1	h1tg000013l	12833897	12833897	21695	14737	1	h2tg000003l	13263722	13263722	14402	14597

## Sheet: Table S5
Table S5: Repetitive elements in the collapsed genome and two haplotypes of Kensington Pride
Type of repeat	Collapsed genome			Hap1			Hap2
	Number of elements	Length of elements (bp)	Percentage (%)	Number of elements	Length of elements (bp)	Percentage (%)	Number of elements	Length of elements (bp)	Percentage (%)
Retroelements	61166	5243208	14.25	50173	50556368	14.02	48780	48989627	13.68
SINEs:	79	7203	0	789	87653	0.02	626	427494	0.12
Penelope:	0	0	0	705	87919	0.02	0	0	0
LINEs:	3434	3244311	0.88	3171	3085976	0.86	2518	2895159	0.81
CRE/SLACS	0	0	0	0	0	0	0	0	0
L2/CR1/Rex	0	0	0	0	0	0	0	0	0
R1/LOA/Jockey	0	0	0	0	0	0	0	0	0
R2/R4/NeSL	0	0	0	0	0	0	0	0	0
RTE/Bov-B	0	0	0	240	47322	0.01	0	0	0
L1/CIN4	3434	3244311	0.88	2931	3038654	0.84	2518	2895159	0.81
LTR elements:	57653	49180573	13.37	46213	47382739	13.14	45636	45666974	12.76
BEL/Pao	0	0	0	81	60881	0.02	55	39158	0.01
Ty1/Copia	31884	26809470	7.29	23895	24062452	6.67	27090	25801026	7.21
Gypsy/DIRS1	23904	21077097	5.73	20605	21878081	6.07	17765	18879639	5.27
Retroviral	463	161453	0.04	817	414435	0.11	0	0	0
DNA transposons	36192	17727222	4.82	35223	15050598	4.17	24060	12962223	3.62
hobo-Activator	7589	4310126	1.17	9001	4490587	1.24	7610	4211473	1.18
Tc1-IS630-Pogo	42	14469	0	64	19281	0.01	83	29457	0.01
En-Spm	0	0	0	0	0	0	0	0	0
MULE-MuDR	12093	10089468	2.74	7776	7034302	1.9	7799	6772332	1.89
PiggyBac	0	0	0	0	0	0	0	0	0
Tourist/Harbinger	111	88094	0.02	677	51218	0.01	97	96870	0.03
Other (Mirage, P-element, Transib)	0	0	0	0	0	0	0	0	0
Rolling-circles	2395	2096384	0.57	2206	1594889	0.44	1530	1082747	0.3
Unclassified:	394101	101593720	27.62	405763	102298391	28.36	398389	103768751	28.99
Total interspersed repeats		171753029	46.7		167993276	46.57		165720601	46.29
Small RNA:	1499	2072219	0.56	1021	1158984	0.32	736	2098161	0.59
Satellites:	0	0	0	0	0	0	0	0	0
Simple repeats:	88116	5163488	1.4	84556	4342367	1.2	84627	4472190	1.25
Low complexity:	16161	784112	0.21	16310	794612	0.22	16177	789486	0.22

## Sheet: Table S6
Table S6: Repetitive elements in the collapsed genome and two haplotypes of M. laurina
Type of repeat	Collapsed genome			Hap1			Hap2
	Number of elements	Length of elements (bp)	Percentage (%)	Number of elements	Length of elements (bp)	Percentage (%)	Number of elements	Length of elements (bp)	Percentage (%)
Retroelements	54460	52282914	13.79	52214	49334553	13.44	62291	55090446	14.47
SINEs:	911	118496	0.03	250	80373	0.02	32	6232	0
Penelope:	266	32665	0.01	0	0	0	0	0	0
LINEs:	2942	3305637	0.87	3283	3254974	0.89	2961	3498049	0.92
CRE/SLACS	0	0	0	0	0	0	0	0	0
L2/CR1/Rex	0	0	0	0	0	0	0	0	0
R1/LOA/Jockey	0	0	0	0	0	0	0	0	0
R2/R4/NeSL	0	0	0	0	0	0	0	0	0
RTE/Bov-B	0	0	0	0	0	0	0	0	0
L1/CIN4	2942	3305637	0.87	3283	3254974	0.89	2843	3458032	0.91
LTR elements:	50607	48858781	12.89	48681	45999206	12.53	59298	51586165	13.55
BEL/Pao	0	0	0	145	70027	0.02	0	0	0
Ty1/Copia	31226	28445938	7.5	28678	25509076	6.95	34545	27937486	7.34
Gypsy/DIRS1	18397	19580057	5.16	18778	19629834	5.35	23371	22369268	5.88
Retroviral	525	272313	0.07	466	241380	0.07	295	189853	0.05
DNA transposons	28194	17445528	4.6	33007	15707065	4.28	33316	16831995	4.42
hobo-Activator	7830	4572091	1.21	7064	3973373	1.08	6611	4128960	1.08
Tc1-IS630-Pogo	0	0	0	0	0	0	54	18223	0
En-Spm	0	0	0	0	0	0	0	0	0
MULE-MuDR	9132	10653234	2.81	7329	7554360	2.06	9515	9508999	2.5
PiggyBac	60	32678	0.01	0	0	0	0	0	0
Tourist/Harbinger	143	74294	0.02	1237	1063567	0.29	205	94173	0.02
Other (Mirage, P-element, Transib)	0	0	0	0	0	0	0	0	0
Rolling-circles	3522	2266311	0.6	3894	1611938	0.44	2757	1876535	0.49
Unclassified:	431165	112574979	29.69	410992	110117043	29.99	424602	110186156	28.95
Total interspersed repeats	431165	182336086	48.09		175158661	47.71		182108597	47.85
Small RNA:	2301	3598825	0.95	300	863927	0.24	1556	3511177	0.92
Satellites:	0	0	0	0	0	0	0	0	0
Simple repeats:	86994	4777132	1.26	86396	4668978	1.27	89182	5229358	1.37
Low complexity:	16003	775742	0.2	16122	787672	0.21	16141	790049	0.21

## Sheet: Table S7
Table S7 Structural variations among Kensington Pride, M. laurina genomes and published Irwin genomes.
Type of variation	Irwin[11] and Kensington Pride			Irwin[11] and M. laurina			Kensington Pride and M. laurina
	Count	Length in Irwin (Mb)	Length in Kensington Pride (Mb)	Count	Length in Irwin (Mb)	Length in M. laurina (Mb)	Count	Length in Kensington Pride (Mb)	Length in M. laurina (Mb)
Syntenic regions	9521	312.8	312.7	13111	295.4	295.8	12831	296.3	296.7
Translocations	2846	17.2	16.8	4710	25.3	25.6	4590	25.6	25.7
Duplications	9220	33.2	-	13344	43.4	-	13792	43.1	-
	7868	-	22.6	11370	-	32.5	11295	-	31.9
Inversions	85	2.5	2.5	104	4.1	4.3	118	6.1	5.7
Insertions	1134	-	1.4	1673	-	19.8	1725	-	2.4
Deletions	1184	1.4	-	1553	17.7	-	1561	1.9	-

## Sheet: Table S8
Table S8 Structural variations between haplotypes of M. indica cv. Kensington Prid and M. laurina genomes
Type of variation	M. indica cv. Kensington Pride Hap1 and Hap2			M. indica cv. Kensington Pride Hap1 and Hap2
	Count	Length in Hap1 (bp)	Length in Hap2 (bp)	Count	Length in Hap1 (bp)	Length in Hap2 (bp)
Syntenic regions	10240	301366300	301325501	13979	290432097	290910518
Translocations	3120	16122342	15999027	5091	27283640	27229943
Duplications	10998	33938667	-	14145	45061787	-
	7333	-	21271070	10227	-	30550057
Inversions	99	4903884	5555791	127	7265819	8383113
Insertions	1264	-	2,34,977	1768	-	2488980
Deletions	1229	1524685	-	1743	2233267	-

## Sheet: Table S9
Table S9 Biosynthesis pathways associated with unique genes in three mango genomes
Species/ Genotype	Biosynthesis pathway	Number of genes
M. indica cv. Kensington Pride	Purine metabolism	45
	Thiamine metabolism	37
	Anther and pollen development	18
	Response to drought	11
	Tryptophan metabolism	11
M. indica cv. Irwin	Purine metabolism	80
	Thiamine metabolism	75
	Plant-pathogen interaction	58
	phenylpropanoid biosynthesis	25
	co-factor biosynthesis	22
M. laurina	Purine metabolism	61
	Thiamine metabolism	54
	response to drought	37
	plant-pathogen interactions	22
	tryptophan metabolism	20
	sesquiterpene and triterpenoid biosynthesis	19

## Sheet: Table S10
Table S10: Details of β-1,3-glucanase 2 gene copies in Kensington Pride, Irwin and M. laurina genomes
Species /genotype	SeqName	Description	Length (bp)	GO IDs	GO Names	Enzyme Codes	Enzyme Names	InterPro IDs	InterPro GO IDs	InterPro GO Names
Kensington Pride	g7731.t1	XP_044488220.1glucan endo-1,3-beta-glucosidase 3 isoform X1	1686	P:GO:0005975; F:GO:0030247; F:GO:0042973; C:GO:0005886	P:carbohydrate metabolic process; F:polysaccharide binding; F:glucan endo-1,3-beta-D-glucosidase activity; C:plasma membrane	EC:3.2; EC:3.2.1.21; EC:3; EC:3.2.1.39; EC:3.2.1	Glycosylases; beta-glucosidase; Hydrolases; glucan endo-1,3-beta-D-glucosidase; Glycosylases	G3DSA:3.20.20.80:FF:000002 (FUNFAM); G3DSA:1.20.58.1040:FF:000001 (FUNFAM); IPR012946 (PFAM); G3DSA:3.20.20.80 (GENE3D); G3DSA:1.20.58.1040 (GENE3D); IPR000490 (PFAM); IPR044965 (PANTHER); IPR017853 (SUPERFAMILY)	P:GO:0005975; F:GO:0004553; C:GO:0005886; C:GO:0016020; C:GO:0031224; C:GO:0031225; C:GO:0031226; C:GO:0046658; C:GO:0071944; C:GO:0110165	P:carbohydrate metabolic process; F:hydrolase activity, hydrolyzing O-glycosyl compounds; C:plasma membrane; C:membrane; C:obsolete intrinsic component of membrane; C:obsolete anchored component of membrane; C:obsolete intrinsic component of plasma membrane; C:obsolete anchored component of plasma membrane; C:cell periphery; C:cellular anatomical entity
	g7731.t2	XP_044488222.1glucan endo-1,3-beta-glucosidase 3 isoform X2	1326	P:GO:0005975; F:GO:0030247; F:GO:0042973; C:GO:0005886	P:carbohydrate metabolic process; F:polysaccharide binding; F:glucan endo-1,3-beta-D-glucosidase activity; C:plasma membrane	EC:3.2; EC:3.2.1.21; EC:3; EC:3.2.1.39; EC:3.2.1	Glycosylases; beta-glucosidase; Hydrolases; glucan endo-1,3-beta-D-glucosidase; Glycosylases	G3DSA:3.20.20.80:FF:000002 (FUNFAM); G3DSA:1.20.58.1040:FF:000001 (FUNFAM); IPR012946 (PFAM); G3DSA:3.20.20.80 (GENE3D); G3DSA:1.20.58.1040 (GENE3D); IPR000490 (PFAM); IPR044965 (PANTHER); IPR017853 (SUPERFAMILY)	P:GO:0005975; F:GO:0004553; C:GO:0005886; C:GO:0016020; C:GO:0031224; C:GO:0031225; C:GO:0031226; C:GO:0046658; C:GO:0071944; C:GO:0110165	P:carbohydrate metabolic process; F:hydrolase activity, hydrolyzing O-glycosyl compounds; C:plasma membrane; C:membrane; C:obsolete intrinsic component of membrane; C:obsolete anchored component of membrane; C:obsolete intrinsic component of plasma membrane; C:obsolete anchored component of plasma membrane; C:cell periphery; C:cellular anatomical entity
	g9897.t1	XP_044478245.1glucan endo-1,3-beta-glucosidase 3-like	1617	P:GO:0005975; F:GO:0004553; F:GO:0030247; C:GO:0005886	P:carbohydrate metabolic process; F:hydrolase activity, hydrolyzing O-glycosyl compounds; F:polysaccharide binding; C:plasma membrane	EC:3.2; EC:3; EC:3.2.1.39; EC:3.2.1	Glycosylases; Hydrolases; glucan endo-1,3-beta-D-glucosidase; Glycosylases	G3DSA:3.20.20.80:FF:000002 (FUNFAM); G3DSA:1.20.58.1040:FF:000001 (FUNFAM); G3DSA:1.20.58.1040 (GENE3D); IPR000490 (PFAM); IPR012946 (PFAM); G3DSA:3.20.20.80 (GENE3D); IPR044965 (PANTHER); IPR017853 (SUPERFAMILY)	P:GO:0005975; F:GO:0004553; C:GO:0005886; C:GO:0016020; C:GO:0031224; C:GO:0031225; C:GO:0031226; C:GO:0046658; C:GO:0071944; C:GO:0110165	P:carbohydrate metabolic process; F:hydrolase activity, hydrolyzing O-glycosyl compounds; C:plasma membrane; C:membrane; C:obsolete intrinsic component of membrane; C:obsolete anchored component of membrane; C:obsolete intrinsic component of plasma membrane; C:obsolete anchored component of plasma membrane; C:cell periphery; C:cellular anatomical entity
	g9897.t2	XP_044478245.1glucan endo-1,3-beta-glucosidase 3-like	1491	P:GO:0005975; F:GO:0030247; F:GO:0042973; C:GO:0005886	P:carbohydrate metabolic process; F:polysaccharide binding; F:glucan endo-1,3-beta-D-glucosidase activity; C:plasma membrane	EC:3.2; EC:3.2.1.21; EC:3; EC:3.2.1.39; EC:3.2.1	Glycosylases; beta-glucosidase; Hydrolases; glucan endo-1,3-beta-D-glucosidase; Glycosylases	G3DSA:1.20.58.1040:FF:000001 (FUNFAM); G3DSA:3.20.20.80:FF:000002 (FUNFAM); G3DSA:1.20.58.1040 (GENE3D); IPR000490 (PFAM); IPR012946 (PFAM); G3DSA:3.20.20.80 (GENE3D); IPR044965 (PANTHER); IPR017853 (SUPERFAMILY)	P:GO:0005975; F:GO:0004553; C:GO:0005886; C:GO:0016020; C:GO:0031224; C:GO:0031225; C:GO:0031226; C:GO:0046658; C:GO:0071944; C:GO:0110165	P:carbohydrate metabolic process; F:hydrolase activity, hydrolyzing O-glycosyl compounds; C:plasma membrane; C:membrane; C:obsolete intrinsic component of membrane; C:obsolete anchored component of membrane; C:obsolete intrinsic component of plasma membrane; C:obsolete anchored component of plasma membrane; C:cell periphery; C:cellular anatomical entity
	g19358.t1	XP_044504984.1glucan endo-1,3-beta-glucosidase 2-like	1494	P:GO:0005975; F:GO:0004553; F:GO:0030247; C:GO:0005886	P:carbohydrate metabolic process; F:hydrolase activity, hydrolyzing O-glycosyl compounds; F:polysaccharide binding; C:plasma membrane	EC:3.2; EC:3; EC:3.2.1.39; EC:3.2.1	Glycosylases; Hydrolases; glucan endo-1,3-beta-D-glucosidase; Glycosylases	G3DSA:3.20.20.80:FF:000002 (FUNFAM); G3DSA:1.20.58.1040:FF:000001 (FUNFAM); IPR012946 (PFAM); G3DSA:1.20.58.1040 (GENE3D); IPR000490 (PFAM); G3DSA:3.20.20.80 (GENE3D); IPR044965 (PANTHER); IPR017853 (SUPERFAMILY)	P:GO:0005975; F:GO:0004553; C:GO:0005886; C:GO:0016020; C:GO:0031224; C:GO:0031225; C:GO:0031226; C:GO:0046658; C:GO:0071944; C:GO:0110165	P:carbohydrate metabolic process; F:hydrolase activity, hydrolyzing O-glycosyl compounds; C:plasma membrane; C:membrane; C:obsolete intrinsic component of membrane; C:obsolete anchored component of membrane; C:obsolete intrinsic component of plasma membrane; C:obsolete anchored component of plasma membrane; C:cell periphery; C:cellular anatomical entity
	g28189.t1	XP_044478700.1glucan endo-1,3-beta-glucosidase 2-like	1497	P:GO:0005975; F:GO:0004553; F:GO:0030247; C:GO:0005886	P:carbohydrate metabolic process; F:hydrolase activity, hydrolyzing O-glycosyl compounds; F:polysaccharide binding; C:plasma membrane	EC:3.2; EC:3; EC:3.2.1.39; EC:3.2.1	Glycosylases; Hydrolases; glucan endo-1,3-beta-D-glucosidase; Glycosylases	G3DSA:3.20.20.80:FF:000002 (FUNFAM); G3DSA:1.20.58.1040:FF:000001 (FUNFAM); G3DSA:3.20.20.80 (GENE3D); IPR012946 (PFAM); IPR000490 (PFAM); G3DSA:1.20.58.1040 (GENE3D); IPR044965 (PANTHER); IPR017853 (SUPERFAMILY)	P:GO:0005975; F:GO:0004553; C:GO:0005886; C:GO:0016020; C:GO:0031224; C:GO:0031225; C:GO:0031226; C:GO:0046658; C:GO:0071944; C:GO:0110165	P:carbohydrate metabolic process; F:hydrolase activity, hydrolyzing O-glycosyl compounds; C:plasma membrane; C:membrane; C:obsolete intrinsic component of membrane; C:obsolete anchored component of membrane; C:obsolete intrinsic component of plasma membrane; C:obsolete anchored component of plasma membrane; C:cell periphery; C:cellular anatomical entity
Irwin	g7667.t1	XP_044488220.1glucan endo-1,3-beta-glucosidase 3 isoform X1	1506	P:GO:0005975; F:GO:0030247; F:GO:0042973; C:GO:0005886	P:carbohydrate metabolic process; F:polysaccharide binding; F:glucan endo-1,3-beta-D-glucosidase activity; C:plasma membrane	EC:3.2; EC:3.2.1.21; EC:3; EC:3.2.1.39; EC:3.2.1	Glycosylases; beta-glucosidase; Hydrolases; glucan endo-1,3-beta-D-glucosidase; Glycosylases	G3DSA:1.20.58.1040:FF:000001 (FUNFAM); G3DSA:3.20.20.80:FF:000002 (FUNFAM); IPR012946 (PFAM); G3DSA:3.20.20.80 (GENE3D); IPR000490 (PFAM); G3DSA:1.20.58.1040 (GENE3D); IPR044965 (PANTHER); IPR017853 (SUPERFAMILY)	P:GO:0005975; F:GO:0004553; C:GO:0005886; C:GO:0016020; C:GO:0031224; C:GO:0031225; C:GO:0031226; C:GO:0046658; C:GO:0071944; C:GO:0110165	P:carbohydrate metabolic process; F:hydrolase activity, hydrolyzing O-glycosyl compounds; C:plasma membrane; C:membrane; C:obsolete intrinsic component of membrane; C:obsolete anchored component of membrane; C:obsolete intrinsic component of plasma membrane; C:obsolete anchored component of plasma membrane; C:cell periphery; C:cellular anatomical entity
	g9892.t1	XP_044492342.1glucan endo-1,3-beta-glucosidase 3-like	1725	P:GO:0005975; F:GO:0004553; F:GO:0030247; C:GO:0005886	P:carbohydrate metabolic process; F:hydrolase activity, hydrolyzing O-glycosyl compounds; F:polysaccharide binding; C:plasma membrane	EC:3.2; EC:3; EC:3.2.1.39; EC:3.2.1	Glycosylases; Hydrolases; glucan endo-1,3-beta-D-glucosidase; Glycosylases	G3DSA:1.20.58.1040:FF:000001 (FUNFAM); G3DSA:3.20.20.80:FF:000002 (FUNFAM); G3DSA:1.20.58.1040 (GENE3D); IPR012946 (PFAM); IPR000490 (PFAM); G3DSA:3.20.20.80 (GENE3D); IPR044965 (PANTHER); IPR017853 (SUPERFAMILY)	P:GO:0005975; F:GO:0004553; C:GO:0005886; C:GO:0016020; C:GO:0031224; C:GO:0031225; C:GO:0031226; C:GO:0046658; C:GO:0071944; C:GO:0110165	P:carbohydrate metabolic process; F:hydrolase activity, hydrolyzing O-glycosyl compounds; C:plasma membrane; C:membrane; C:obsolete intrinsic component of membrane; C:obsolete anchored component of membrane; C:obsolete intrinsic component of plasma membrane; C:obsolete anchored component of plasma membrane; C:cell periphery; C:cellular anatomical entity
	g19510.t1	XP_044504984.1glucan endo-1,3-beta-glucosidase 2-like	1836	P:GO:0005975; F:GO:0004553; F:GO:0030247; C:GO:0005886	P:carbohydrate metabolic process; F:hydrolase activity, hydrolyzing O-glycosyl compounds; F:polysaccharide binding; C:plasma membrane	EC:3.2; EC:3; EC:3.2.1.39; EC:3.2.1	Glycosylases; Hydrolases; glucan endo-1,3-beta-D-glucosidase; Glycosylases	G3DSA:1.20.58.1040:FF:000001 (FUNFAM); G3DSA:3.20.20.80:FF:000002 (FUNFAM); G3DSA:1.20.58.1040:FF:000001 (FUNFAM); IPR000490 (PFAM); IPR012946 (PFAM); G3DSA:1.20.58.1040 (GENE3D); G3DSA:3.20.20.80 (GENE3D); IPR044965 (PANTHER); IPR017853 (SUPERFAMILY)	P:GO:0005975; F:GO:0004553; C:GO:0005886; C:GO:0016020; C:GO:0031224; C:GO:0031225; C:GO:0031226; C:GO:0046658; C:GO:0071944; C:GO:0110165	P:carbohydrate metabolic process; F:hydrolase activity, hydrolyzing O-glycosyl compounds; C:plasma membrane; C:membrane; C:obsolete intrinsic component of membrane; C:obsolete anchored component of membrane; C:obsolete intrinsic component of plasma membrane; C:obsolete anchored component of plasma membrane; C:cell periphery; C:cellular anatomical entity
	g28848.t1	XP_044478700.1glucan endo-1,3-beta-glucosidase 2-like	1644	P:GO:0005975; F:GO:0004553; F:GO:0030247; C:GO:0005886	P:carbohydrate metabolic process; F:hydrolase activity, hydrolyzing O-glycosyl compounds; F:polysaccharide binding; C:plasma membrane	EC:3.2; EC:3; EC:3.2.1.39; EC:3.2.1	Glycosylases; Hydrolases; glucan endo-1,3-beta-D-glucosidase; Glycosylases	G3DSA:1.20.58.1040:FF:000001 (FUNFAM); G3DSA:3.20.20.80:FF:000002 (FUNFAM); G3DSA:3.20.20.80 (GENE3D); G3DSA:1.20.58.1040 (GENE3D); IPR012946 (PFAM); IPR000490 (PFAM); IPR044965 (PANTHER); IPR017853 (SUPERFAMILY)	P:GO:0005975; F:GO:0004553; C:GO:0005886; C:GO:0016020; C:GO:0031224; C:GO:0031225; C:GO:0031226; C:GO:0046658; C:GO:0071944; C:GO:0110165	P:carbohydrate metabolic process; F:hydrolase activity, hydrolyzing O-glycosyl compounds; C:plasma membrane; C:membrane; C:obsolete intrinsic component of membrane; C:obsolete anchored component of membrane; C:obsolete intrinsic component of plasma membrane; C:obsolete anchored component of plasma membrane; C:cell periphery; C:cellular anatomical entity
M. laurina	g9716.t1	XP_044492342.1glucan endo-1,3-beta-glucosidase 3-like	1806	P:GO:0005975; F:GO:0004553; F:GO:0030247; C:GO:0005886	P:carbohydrate metabolic process; F:hydrolase activity, hydrolyzing O-glycosyl compounds; F:polysaccharide binding; C:plasma membrane	EC:3.2; EC:3; EC:3.2.1.39; EC:3.2.1	Glycosylases; Hydrolases; glucan endo-1,3-beta-D-glucosidase; Glycosylases	G3DSA:3.20.20.80:FF:000002 (FUNFAM); G3DSA:1.20.58.1040:FF:000001 (FUNFAM); IPR012946 (PFAM); G3DSA:3.20.20.80 (GENE3D); IPR000490 (PFAM); G3DSA:1.20.58.1040 (GENE3D); IPR044965 (PANTHER); IPR017853 (SUPERFAMILY)	P:GO:0005975; F:GO:0004553; C:GO:0005886; C:GO:0016020; C:GO:0031224; C:GO:0031225; C:GO:0031226; C:GO:0046658; C:GO:0071944; C:GO:0110165	P:carbohydrate metabolic process; F:hydrolase activity, hydrolyzing O-glycosyl compounds; C:plasma membrane; C:membrane; C:obsolete intrinsic component of membrane; C:obsolete anchored component of membrane; C:obsolete intrinsic component of plasma membrane; C:obsolete anchored component of plasma membrane; C:cell periphery; C:cellular anatomical entity
	g9716.t2	XP_044492342.1glucan endo-1,3-beta-glucosidase 3-like	1458	P:GO:0005975; F:GO:0030247; F:GO:0042973; C:GO:0005886	P:carbohydrate metabolic process; F:polysaccharide binding; F:glucan endo-1,3-beta-D-glucosidase activity; C:plasma membrane	EC:3.2; EC:3.2.1.21; EC:3; EC:3.2.1.39; EC:3.2.1	Glycosylases; beta-glucosidase; Hydrolases; glucan endo-1,3-beta-D-glucosidase; Glycosylases	G3DSA:1.20.58.1040:FF:000001 (FUNFAM); G3DSA:3.20.20.80:FF:000002 (FUNFAM); IPR000490 (PFAM); G3DSA:1.20.58.1040 (GENE3D); IPR012946 (PFAM); G3DSA:3.20.20.80 (GENE3D); IPR044965 (PANTHER); IPR017853 (SUPERFAMILY)	P:GO:0005975; F:GO:0004553; C:GO:0005886; C:GO:0016020; C:GO:0031224; C:GO:0031225; C:GO:0031226; C:GO:0046658; C:GO:0071944; C:GO:0110165	P:carbohydrate metabolic process; F:hydrolase activity, hydrolyzing O-glycosyl compounds; C:plasma membrane; C:membrane; C:obsolete intrinsic component of membrane; C:obsolete anchored component of membrane; C:obsolete intrinsic component of plasma membrane; C:obsolete anchored component of plasma membrane; C:cell periphery; C:cellular anatomical entity
	g19204.t1	XP_044504984.1glucan endo-1,3-beta-glucosidase 2-like	1884	P:GO:0005975; F:GO:0004553; F:GO:0030247; C:GO:0005886	P:carbohydrate metabolic process; F:hydrolase activity, hydrolyzing O-glycosyl compounds; F:polysaccharide binding; C:plasma membrane	EC:3.2; EC:3; EC:3.2.1.39; EC:3.2.1	Glycosylases; Hydrolases; glucan endo-1,3-beta-D-glucosidase; Glycosylases	G3DSA:3.20.20.80:FF:000002 (FUNFAM); G3DSA:1.20.58.1040:FF:000001 (FUNFAM); G3DSA:3.20.20.80 (GENE3D); G3DSA:1.20.58.1040 (GENE3D); IPR000490 (PFAM); IPR012946 (PFAM); IPR044965 (PANTHER); IPR017853 (SUPERFAMILY)	P:GO:0005975; F:GO:0004553; C:GO:0005886; C:GO:0016020; C:GO:0031224; C:GO:0031225; C:GO:0031226; C:GO:0046658; C:GO:0071944; C:GO:0110165	P:carbohydrate metabolic process; F:hydrolase activity, hydrolyzing O-glycosyl compounds; C:plasma membrane; C:membrane; C:obsolete intrinsic component of membrane; C:obsolete anchored component of membrane; C:obsolete intrinsic component of plasma membrane; C:obsolete anchored component of plasma membrane; C:cell periphery; C:cellular anatomical entity

[truncated: 17 more sheets: Table S11, Table S12, Table S13, Table S14, Table S15, Table S16, Table S17, Table S18, Table S19, Table S20, Table S21, Table S22, Table S23, Table S24, Table S25, Table S26, Table S27]
